# Supplementary material for: An Abiotic Stress Responsive U-Box E3 Ubiquitin Ligase Is Involved in OsGI-Mediating Diurnal Rhythm Regulating Mechanism
Source: Plants (Basel). 2020 Aug 20;9(9):1071. doi: 10.3390/plants9091071 (PMC7569774; doi:10.3390/plants9091071)
Supplement: Supplementary file 1 [file plants-09-01071-s001.zip]

Archive with 3 entries (3 files):
- Figure S1.eps
- Figure S2.eps
- Table S1.xlsx
