# Supplementary material for: An Abiotic Stress Responsive U-Box E3 Ubiquitin Ligase Is Involved in OsGI-Mediating Diurnal Rhythm Regulating Mechanism
Source: Plants (Basel). 2020 Aug 20;9(9):1071. doi: 10.3390/plants9091071 (PMC7569774; doi:10.3390/plants9091071)
Supplement: Supplementary file 1 [file plants-09-01071-s001.zip › Table S1.xlsx]

## Sheet: Sheet1
Table S1. Summary of primer sequences used for qRT-PCR analyses of this study.
Primer name	Sequence (5' to 3')
Ubi5 (LOC_Os01g22490) F	GCACAAGCACAAGAAGGTGA
Ubi5 (LOC_Os01g22490) R	GCCTGCTGGTTGTAGACGTA
OsDREB1A (LOC_Os09g35030) F	AACTGGACGTCCTGAGTGACA
OsDREB1A (LOC_Os09g35030) R	TGTCCGTACAGTACCAAAATT
OsbZIP23 (LOC_Os02g52780) F	ATCGAGAAGGTTGTCGAGAG
OsbZIP23 (LOC_Os02g52780) R	ATCGTTCAGCTCCTTAAGTT
OsLHY (LOC_Os08g06110) F	GAAGCGGTGGTAAAGGTGAG
OsLHY (LOC_Os08g06110) R	CCTGGAGAAGTGCCATTGTT
OsPUB2 F	ACGGCCACATTGATTAATTC
OsPUB2 R	GTGTTACTTATGAGACAAGA
OsPUB3 F	TCAAGATTCTTTGCTCCGAG
OsPUB3 R	GGGTATCCTTACGAATGGCA
OsPUB4 F	GAGAGAATGAGTGGTGTAGA
OsPUB4 R	CTGATACCAATCAGGTTACT
OsPUB5 F	ACCGTGTCATTCGAGTATAG
OsPUB5 R	GCGTGTATCACAGTGGAGTA
OsPUB6 F	TTGCGTCGCACATACTCTGT
OsPUB6 R	ATCAGTACAAGTTCACCGCA
OsPUB8 F	ATCCTTGACAAGCTAAAGAG
OsPUB8 R	ACACCTTCCACTACTTACTC
OsPUB10 F	TTGTACAATGCACCCAGTGA
OsPUB10 R	GATTATGGATAGCTATGTAG
OsPUB33 F	CCTCCTGATCATTTCATCAC
OsPUB33 R	TTTGATACATGTAATCTAGG
OsPUB39 F	TGCTCGTCAAGAAGATGTTC
OsPUB39 R	CTTGAGACCCTTGAAATCCA
OsPUB41 F	GTGTGTCGACGCTGTGGATT
OsPUB41 R	ATTTACAATCTAGCATGGAA
OsPUB43 F	TCTTGCTATGGTTGGGTTGG
OsPUB43 R	TTAACCCTGCACTCCAGCGT
OsPUB46 F	CCATCATGGAACAGGAGATC
OsPUB46 R	ATCACGCAATTGCAATCTAT
OsPUB51 F	TCGACTGGAGAACAAAGAGT
OsPUB51 R	ATTCACTAAGACAGTGAGGT
OsPUB63 F	ACGAAGACATGGTCATGGCA
OsPUB63 R	CAGAAATATAGGACAGGTGA
OsPUB64 F	TGAAAAGCTGGTCAAGACAT
OsPUB64 R	TGGTGATGTGTTATGGCCTC
OsPUB67 F	AATCCTTCAGGAGGTTATGA
OsPUB67 R	CATGATCTTGGATGACAGAA
